# Supplementary material for: Unbiased metagenomic next-generation sequencing of blood from hospitalized febrile children in Gabon
Source: Emerg Microbes Infect. 2020 Jun 11;9(1):1242–4. doi: 10.1080/22221751.2020.1772015 (PMC7448917; doi:10.1080/22221751.2020.1772015)
Supplement: Supplemental Material [file TEMI_A_1772015_SM4404.zip]

Archive with 2 entries (2 files):
- 177015_Suppl/Supplementary Figure S1.jpg
- 177015_Suppl/Table S1.docx
